# Supplementary material for: Two new bee-killing flies from Brazil (Insecta: Diptera: Phoridae: Melaloncha)
Source: Biodivers Data J. 2016 Feb 8;(4):e7715. doi: 10.3897/BDJ.4.e7715 (PMC4759441; doi:10.3897/BDJ.4.e7715)
Supplement: XML Treatment for Melaloncha (Melaloncha) peacockorum [file BDJ.4.e7715-treatment1.xml]

<!DOCTYPE tp:taxon-treatment
  PUBLIC "-//TaxonX//DTD Taxonomic Treatment Publishing DTD v0 20100105//EN" "tax-treatment-NSO.dtd">
<tp:taxon-treatment xmlns:tp="http://www.plazi.org/taxpub"><tp:treatment-meta><mixed-citation publication-type="journal"><person-group><name><surname>Brown</surname><given-names>Brian V.</given-names></name></person-group><article-title>Two new bee-killing flies from Brazil (<tp:taxon-name><tp:taxon-name-part taxon-name-part-type="class">Insecta</tp:taxon-name-part></tp:taxon-name>: <tp:taxon-name><tp:taxon-name-part taxon-name-part-type="order">Diptera</tp:taxon-name-part></tp:taxon-name>: <tp:taxon-name><tp:taxon-name-part taxon-name-part-type="family">Phoridae</tp:taxon-name-part></tp:taxon-name>: <italic><tp:taxon-name><tp:taxon-name-part taxon-name-part-type="genus">Melaloncha</tp:taxon-name-part></tp:taxon-name></italic>)</article-title><source>Biodivers Data J</source><day>08</day><month>2</month><year>2016</year><volume>2016</volume><issue>4</issue><pub-id pub-id-type="doi">10.3897/BDJ.4.e7715</pub-id></mixed-citation></tp:treatment-meta><tp:nomenclature><tp:taxon-name><tp:taxon-name-part taxon-name-part-type="genus">Melaloncha</tp:taxon-name-part> (<tp:taxon-name-part taxon-name-part-type="subgenus">Melaloncha</tp:taxon-name-part>) <tp:taxon-name-part taxon-name-part-type="species">peacockorum</tp:taxon-name-part><object-id xmlns:xlink="http://www.w3.org/1999/xlink" content-type="zoobank" xlink:type="simple" object-id-type="ZooBank">urn:lsid:zoobank.org:act:FE39F86E-1F6C-4A29-8F8E-A8A6B9F4A49C</object-id></tp:taxon-name><tp:taxon-status xmlns:xlink="http://www.w3.org/1999/xlink" xlink:type="simple">sp. n.</tp:taxon-status></tp:nomenclature><tp:treatment-sec sec-type="materials"><title>Materials</title><list list-type="alpha-lower" list-content="occurrences"><list-item><p><bold>Type status:</bold> <named-content xmlns:xlink="http://www.w3.org/1999/xlink" content-type="dwc:typeStatus" xlink:type="simple">Holotype</named-content>. <bold>Occurrence:</bold> catalogNumber: <named-content xmlns:xlink="http://www.w3.org/1999/xlink" content-type="dwc:catalogNumber" xlink:type="simple">LACM ENT 335990</named-content>; recordedBy: <named-content xmlns:xlink="http://www.w3.org/1999/xlink" content-type="dwc:recordedBy" xlink:type="simple">Amorim, Ribeiro, Berbert</named-content>; sex: <named-content xmlns:xlink="http://www.w3.org/1999/xlink" content-type="dwc:sex" xlink:type="simple">female</named-content>; lifeStage: <named-content xmlns:xlink="http://www.w3.org/1999/xlink" content-type="dwc:lifeStage" xlink:type="simple">adult</named-content>; <bold>Location:</bold> country: <named-content xmlns:xlink="http://www.w3.org/1999/xlink" content-type="dwc:country" xlink:type="simple">Brazil</named-content>; stateProvince: <named-content xmlns:xlink="http://www.w3.org/1999/xlink" content-type="dwc:stateProvince" xlink:type="simple">SP</named-content>; locality: <named-content xmlns:xlink="http://www.w3.org/1999/xlink" content-type="dwc:locality" xlink:type="simple">Reserva Biológica Boracéia</named-content>; verbatimLatitude: <named-content xmlns:xlink="http://www.w3.org/1999/xlink" content-type="dwc:verbatimLatitude" xlink:type="simple">23°39'S</named-content>; verbatimLongitude: <named-content xmlns:xlink="http://www.w3.org/1999/xlink" content-type="dwc:verbatimLongitude" xlink:type="simple">45°53'W</named-content>; verbatimCoordinateSystem: <named-content xmlns:xlink="http://www.w3.org/1999/xlink" content-type="dwc:verbatimCoordinateSystem" xlink:type="simple">degrees minutes</named-content>; <bold>Event:</bold> samplingProtocol: <named-content xmlns:xlink="http://www.w3.org/1999/xlink" content-type="dwc:samplingProtocol" xlink:type="simple">Shannon trap</named-content>; eventDate: <named-content xmlns:xlink="http://www.w3.org/1999/xlink" content-type="dwc:eventDate" xlink:type="simple">2009-11-20/25</named-content>; verbatimEventDate: <named-content xmlns:xlink="http://www.w3.org/1999/xlink" content-type="dwc:verbatimEventDate" xlink:type="simple">20-25 November 2009</named-content>; <bold>Record Level:</bold> type: <named-content xmlns:xlink="http://www.w3.org/1999/xlink" content-type="dwc:type" xlink:type="simple">PhysicalObject</named-content>; institutionCode: <named-content xmlns:xlink="http://www.w3.org/1999/xlink" content-type="dwc:institutionCode" xlink:type="simple">LACM</named-content>; collectionCode: <named-content xmlns:xlink="http://www.w3.org/1999/xlink" content-type="dwc:collectionCode" xlink:type="simple">ENT</named-content>; ownerInstitutionCode: <named-content xmlns:xlink="http://www.w3.org/1999/xlink" content-type="dwc:ownerInstitutionCode" xlink:type="simple">MZSP</named-content>; basisOfRecord: <named-content xmlns:xlink="http://www.w3.org/1999/xlink" content-type="dwc:basisOfRecord" xlink:type="simple">PreservedSpecimen</named-content></p></list-item></list></tp:treatment-sec><tp:treatment-sec sec-type="Description"><title>Description</title><p>Female (Figs <xref ref-type="fig" rid="F2480428">1</xref>, <xref ref-type="fig" rid="F2480430">2</xref>, <xref ref-type="fig" rid="F2480500">3</xref>, <xref ref-type="fig" rid="F2480502">4</xref>). Body length approximately 3.0 mm. Frons orange, except ocellar triangle black; sculpturing finely reticulate with numerous punctures, most bearing setae. Frons 0.38 head width. Dorsal interfrontal setae absent. Flagellomere 1 orange. Palpus whitish-yellow, with long, black setae. Dorsal postocular setae black; genal and other postocular setae black. Scutum dark (Fig. <xref ref-type="fig" rid="F2480500">3</xref>), except anterolaterally yellow. Anterior scutellar seta long, thick, posterior scutellar setae missing from specimen. Pleuron various colors, from yellow to black. Legs yellow. Foretibia with irregular dorsal bare area. Foretarsomeres unmodified. Posterior claw of foreleg not enlarged, claws lobed at base. Costa 0.52 wing length. Wing vein R2+3 absent. Halter yellow. Abdominal tergites black with silvery iridescence. Venter of abdomen yellow. Oviscape black, setose, with rounded, shorter dorsal lobe and longer ventral lobe ending in pair of divergent processes.</p></tp:treatment-sec><tp:treatment-sec sec-type="Diagnosis"><title>Diagnosis</title><p>Dark colored <tp:taxon-name><tp:taxon-name-part taxon-name-part-type="genus">Melaloncha</tp:taxon-name-part> (<tp:taxon-name-part taxon-name-part-type="subgenus">Melaloncha</tp:taxon-name-part>)</tp:taxon-name> with wide, orange, punctate frons, and oviscape with blunt, dorsal, median lobe plus more ventral, bifurcate lobe. In the most recent key to <tp:taxon-name><tp:taxon-name-part taxon-name-part-type="genus">Melaloncha</tp:taxon-name-part> (<tp:taxon-name-part taxon-name-part-type="subgenus">Melaloncha</tp:taxon-name-part>)</tp:taxon-name> species (<xref ref-type="bibr" rid="B2239918">Brown 2006</xref>), <italic><tp:taxon-name><tp:taxon-name-part taxon-name-part-type="genus">M.</tp:taxon-name-part> <tp:taxon-name-part taxon-name-part-type="species">peacockorum</tp:taxon-name-part></tp:taxon-name></italic> does not successfully pass couplets 5 to 6, which should be modified as follows:</p><p>5. Oviscape with apical pair of divergent, narrow setose processes... .5a</p><p>- Oviscape lacking setose processes, or, if present, such processes arising ventrally and anterior to apex (as in oviscapes of the <italic><tp:taxon-name><tp:taxon-name-part taxon-name-part-type="genus">M.</tp:taxon-name-part> <tp:taxon-name-part taxon-name-part-type="species">cingulata</tp:taxon-name-part></tp:taxon-name></italic> group- <xref ref-type="bibr" rid="B2239878">Brown 2004b</xref>)... ..6</p><p>5a. Setae of divergent apical processes long, curved, dorsally directed (fig. 32 in <xref ref-type="bibr" rid="B2239918">Brown 2006</xref>); body color mostly yellow..... <italic><tp:taxon-name><tp:taxon-name-part taxon-name-part-type="genus">M.</tp:taxon-name-part> <tp:taxon-name-part taxon-name-part-type="species">ciliata</tp:taxon-name-part></tp:taxon-name></italic> Brown</p><p>- Setae of apical processes shorter, straight, not predominantly dorsally directed; body color mostly dark... . <italic><tp:taxon-name><tp:taxon-name-part taxon-name-part-type="genus">M.</tp:taxon-name-part> <tp:taxon-name-part taxon-name-part-type="species">peacockorum</tp:taxon-name-part></tp:taxon-name></italic> n. sp.</p></tp:treatment-sec><tp:treatment-sec sec-type="Etymology"><title>Etymology</title><p>Named for the Peacock family at the request of Jon Peacock, a supporter of the Entomology Department of the Natural History Museum of Los Angeles County (LACM).</p></tp:treatment-sec><tp:treatment-sec sec-type="Distribution"><title>Distribution</title><p>Brazil.</p></tp:treatment-sec><tp:treatment-sec sec-type="Ecology"><title>Ecology</title><p>Like most <italic><tp:taxon-name><tp:taxon-name-part taxon-name-part-type="genus">Melaloncha</tp:taxon-name-part></tp:taxon-name></italic> species, this fly is probably a parasitoid of stingless bees. It was collected with a Shannon trap, whose operation I have observed in Brazil. The trap is a large structure consisting of a square of black netting, about 3 m in length on each side, with outer walls of the same material. In construction it is like a large box missing the bottom side. The trap is suspended so that the sides are about 0.3 m above the ground, allowing insects access to the bait. Many insects attempt to escape by flying upwards, rather than using the small opening at ground level, and thus get caught in the top of the trap.</p><p>The bait used by the researchers is placed in a shallow pit near the center, and consists of a couple of fish, chicken meat, various vegetables, a bag of oatmeal, some mushrooms, human feces, and urine. This smorgasborg "ripens" over several days and attracts hordes of flies, but also other insects including stingless bees, which are frequently attracted to protein (<xref ref-type="bibr" rid="B2480419">Roubik 1989</xref>). Probably, an aggregation of such bees attracted this fly.</p></tp:treatment-sec><tp:treatment-sec><!--Section generated to contain objects referenced in tp:taxon-treatment.--><fig id="F2480428" position="float" orientation="portrait"><label>Figure 1.</label><caption><p>Habitus, left lateral, of <tp:taxon-name><tp:taxon-name-part taxon-name-part-type="genus">Melaloncha</tp:taxon-name-part> (<tp:taxon-name-part taxon-name-part-type="subgenus">Melaloncha</tp:taxon-name-part>) <tp:taxon-name-part taxon-name-part-type="species">peacockorum</tp:taxon-name-part></tp:taxon-name>, new species</p></caption><graphic xmlns:xlink="http://www.w3.org/1999/xlink" xlink:href="biodiversity_data_journal-4-e7715-g001.jpg" position="float" id="oo_70605.jpg" orientation="portrait" xlink:type="simple"/></fig><fig id="F2480430" position="float" orientation="portrait"><label>Figure 2.</label><caption><p>Head, anterior, of <tp:taxon-name><tp:taxon-name-part taxon-name-part-type="genus">Melaloncha</tp:taxon-name-part> (<tp:taxon-name-part taxon-name-part-type="subgenus">Melaloncha</tp:taxon-name-part>) <tp:taxon-name-part taxon-name-part-type="species">peacockorum</tp:taxon-name-part></tp:taxon-name> new species</p></caption><graphic xmlns:xlink="http://www.w3.org/1999/xlink" xlink:href="biodiversity_data_journal-4-e7715-g002.jpg" position="float" id="oo_70728.jpg" orientation="portrait" xlink:type="simple"/></fig><fig id="F2480500" position="float" orientation="portrait"><label>Figure 3.</label><caption><p>Oviscape, left lateral, of <tp:taxon-name><tp:taxon-name-part taxon-name-part-type="genus">Melaloncha</tp:taxon-name-part> (<tp:taxon-name-part taxon-name-part-type="subgenus">Melaloncha</tp:taxon-name-part>) <tp:taxon-name-part taxon-name-part-type="species">peacockorum</tp:taxon-name-part></tp:taxon-name> new species</p></caption><graphic xmlns:xlink="http://www.w3.org/1999/xlink" xlink:href="biodiversity_data_journal-4-e7715-g003.jpg" position="float" id="oo_70724.jpg" orientation="portrait" xlink:type="simple"/></fig><fig id="F2480502" position="float" orientation="portrait"><label>Figure 4.</label><caption><p>Oviscape, dorsal, of <tp:taxon-name><tp:taxon-name-part taxon-name-part-type="genus">Melaloncha</tp:taxon-name-part> (<tp:taxon-name-part taxon-name-part-type="subgenus">Melaloncha</tp:taxon-name-part>) <tp:taxon-name-part taxon-name-part-type="species">peacockorum</tp:taxon-name-part></tp:taxon-name> new species</p></caption><graphic xmlns:xlink="http://www.w3.org/1999/xlink" xlink:href="biodiversity_data_journal-4-e7715-g004.jpg" position="float" id="oo_70725.jpg" orientation="portrait" xlink:type="simple"/></fig></tp:treatment-sec><ref-list><ref id="B2239918"><element-citation xmlns:xlink="http://www.w3.org/1999/xlink" publication-type="article" xlink:type="simple"><person-group person-group-type="author"><name name-style="western"><surname>Brown</surname><given-names>Brian V.</given-names></name></person-group><year>2006</year><article-title>Revision of the untreated taxa of <italic><tp:taxon-name><tp:taxon-name-part taxon-name-part-type="genus">Melaloncha</tp:taxon-name-part></tp:taxon-name></italic> s. s. bee-killing flies (<tp:taxon-name><tp:taxon-name-part taxon-name-part-type="order">Diptera</tp:taxon-name-part></tp:taxon-name>: <tp:taxon-name><tp:taxon-name-part taxon-name-part-type="family">Phoridae</tp:taxon-name-part></tp:taxon-name>).</article-title><source>Zootaxa</source><volume>1280</volume><fpage>1</fpage><lpage>68</lpage></element-citation></ref><ref id="B2239878"><element-citation xmlns:xlink="http://www.w3.org/1999/xlink" publication-type="article" xlink:type="simple"><person-group person-group-type="author"><name name-style="western"><surname>Brown</surname><given-names>Brian V.</given-names></name></person-group><year>2004</year><article-title>Revision of the <italic><tp:taxon-name><tp:taxon-name-part taxon-name-part-type="genus">Melaloncha</tp:taxon-name-part> <tp:taxon-name-part taxon-name-part-type="species">cingulata</tp:taxon-name-part></tp:taxon-name></italic>-Group of Bee-Killing Flies (<tp:taxon-name><tp:taxon-name-part taxon-name-part-type="order">Diptera</tp:taxon-name-part></tp:taxon-name>: <tp:taxon-name><tp:taxon-name-part taxon-name-part-type="family">Phoridae</tp:taxon-name-part></tp:taxon-name>)</article-title><source>Annals of the Entomological Society of America</source><volume>97</volume><issue>3</issue><fpage>386</fpage><lpage>392</lpage><uri xlink:type="simple">http://dx.doi.org/10.1603/0013-8746(2004)097[0386:rotmco]2.0.co;2</uri><pub-id pub-id-type="doi">10.1603/0013-8746(2004)097[0386:rotmco]2.0.co;2</pub-id></element-citation></ref><ref id="B2480419"><element-citation xmlns:xlink="http://www.w3.org/1999/xlink" publication-type="book" xlink:type="simple"><person-group person-group-type="author"><name name-style="western"><surname>Roubik</surname><given-names>D. W.</given-names></name></person-group><year>1989</year><source>Ecology and natural history of tropical bees</source><publisher-name>Cambridge University Press</publisher-name><size units="page">x + 514</size><pub-id pub-id-type="doi">10.1017/CBO9780511574641</pub-id></element-citation></ref></ref-list></tp:taxon-treatment>
