# Supplementary material for: Two new bee-killing flies from Brazil (Insecta: Diptera: Phoridae: Melaloncha)
Source: Biodivers Data J. 2016 Feb 8;(4):e7715. doi: 10.3897/BDJ.4.e7715 (PMC4759441; doi:10.3897/BDJ.4.e7715)
Supplement: XML Treatment for Melaloncha (Udamochiras) nielsi [file BDJ.4.e7715-treatment2.xml]

<!DOCTYPE tp:taxon-treatment
  PUBLIC "-//TaxonX//DTD Taxonomic Treatment Publishing DTD v0 20100105//EN" "tax-treatment-NSO.dtd">
<tp:taxon-treatment xmlns:tp="http://www.plazi.org/taxpub"><tp:treatment-meta><mixed-citation publication-type="journal"><person-group><name><surname>Brown</surname><given-names>Brian V.</given-names></name></person-group><article-title>Two new bee-killing flies from Brazil (<tp:taxon-name><tp:taxon-name-part taxon-name-part-type="class">Insecta</tp:taxon-name-part></tp:taxon-name>: <tp:taxon-name><tp:taxon-name-part taxon-name-part-type="order">Diptera</tp:taxon-name-part></tp:taxon-name>: <tp:taxon-name><tp:taxon-name-part taxon-name-part-type="family">Phoridae</tp:taxon-name-part></tp:taxon-name>: <italic><tp:taxon-name><tp:taxon-name-part taxon-name-part-type="genus">Melaloncha</tp:taxon-name-part></tp:taxon-name></italic>)</article-title><source>Biodivers Data J</source><day>08</day><month>2</month><year>2016</year><volume>2016</volume><issue>4</issue><pub-id pub-id-type="doi">10.3897/BDJ.4.e7715</pub-id></mixed-citation></tp:treatment-meta><tp:nomenclature><tp:taxon-name><tp:taxon-name-part taxon-name-part-type="genus">Melaloncha</tp:taxon-name-part> (<tp:taxon-name-part taxon-name-part-type="subgenus">Udamochiras</tp:taxon-name-part>) <tp:taxon-name-part taxon-name-part-type="species">nielsi</tp:taxon-name-part><object-id xmlns:xlink="http://www.w3.org/1999/xlink" content-type="zoobank" xlink:type="simple" object-id-type="ZooBank">urn:lsid:zoobank.org:act:D20C44D2-00C4-457F-945A-95461C290F15</object-id></tp:taxon-name><tp:taxon-status xmlns:xlink="http://www.w3.org/1999/xlink" xlink:type="simple">sp. n.</tp:taxon-status></tp:nomenclature><tp:treatment-sec sec-type="materials"><title>Materials</title><list list-type="alpha-lower" list-content="occurrences"><list-item><p><bold>Type status:</bold> <named-content xmlns:xlink="http://www.w3.org/1999/xlink" content-type="dwc:typeStatus" xlink:type="simple">Holotype</named-content>. <bold>Occurrence:</bold> catalogNumber: <named-content xmlns:xlink="http://www.w3.org/1999/xlink" content-type="dwc:catalogNumber" xlink:type="simple">LACM ENT 335989</named-content>; recordedBy: <named-content xmlns:xlink="http://www.w3.org/1999/xlink" content-type="dwc:recordedBy" xlink:type="simple">A. Henriques</named-content>; sex: <named-content xmlns:xlink="http://www.w3.org/1999/xlink" content-type="dwc:sex" xlink:type="simple">female</named-content>; lifeStage: <named-content xmlns:xlink="http://www.w3.org/1999/xlink" content-type="dwc:lifeStage" xlink:type="simple">adult</named-content>; <bold>Location:</bold> country: <named-content xmlns:xlink="http://www.w3.org/1999/xlink" content-type="dwc:country" xlink:type="simple">Brazil</named-content>; stateProvince: <named-content xmlns:xlink="http://www.w3.org/1999/xlink" content-type="dwc:stateProvince" xlink:type="simple">AM</named-content>; verbatimLocality: <named-content xmlns:xlink="http://www.w3.org/1999/xlink" content-type="dwc:verbatimLocality" xlink:type="simple">Manaus, Reserva Ducke, Igarapé Barro Branco</named-content>; locationRemarks: <named-content xmlns:xlink="http://www.w3.org/1999/xlink" content-type="dwc:locationRemarks" xlink:type="simple">20m above forest floor</named-content>; <bold>Event:</bold> samplingProtocol: <named-content xmlns:xlink="http://www.w3.org/1999/xlink" content-type="dwc:samplingProtocol" xlink:type="simple">Arm. Suspensa</named-content>; eventDate: <named-content xmlns:xlink="http://www.w3.org/1999/xlink" content-type="dwc:eventDate" xlink:type="simple">2004-11-8/18</named-content>; verbatimEventDate: <named-content xmlns:xlink="http://www.w3.org/1999/xlink" content-type="dwc:verbatimEventDate" xlink:type="simple">08-18.xi.2004</named-content>; <bold>Record Level:</bold> institutionID: <named-content xmlns:xlink="http://www.w3.org/1999/xlink" content-type="dwc:institutionID" xlink:type="simple">INPA</named-content>; ownerInstitutionCode: <named-content xmlns:xlink="http://www.w3.org/1999/xlink" content-type="dwc:ownerInstitutionCode" xlink:type="simple">INPA</named-content>; basisOfRecord: <named-content xmlns:xlink="http://www.w3.org/1999/xlink" content-type="dwc:basisOfRecord" xlink:type="simple">PreservedSpecimen</named-content></p></list-item></list></tp:treatment-sec><tp:treatment-sec sec-type="Description"><title>Description</title><p>Female (Figs <xref ref-type="fig" rid="F2480536">5</xref>, <xref ref-type="fig" rid="F2480538">6</xref>, <xref ref-type="fig" rid="F2480540">7</xref>). Body length approximately 3.8 mm. Frons orange, except ocellar triangle black; sculpturing finely reticulate with numerous lateral punctures, most bearing setae. Frons 0.22 head width. Dorsal interfrontal setae absent. Flagellomere 1 yellow. Palpus yellow, with black setae. Dorsal postocular setae black; genal and other postocular setae black. Thorax mostly black. Anterior scutellar seta long, thin, posterior scutellar seta extremely long. Legs brown, mid- and hind legs dark brown. Foretibia with irregular dorsal bare area. Foretarsomeres missing from both legs. Claws visible only on one hind leg, apically bifurcate. Costa 0.61 wing length. Wing vein R2+3 absent. Halter brown. Abdominal tergites brown with silvery iridescence. Venter of abdomen gray. Oviscape black, with dense, strong black setae basally, dorsally, and ventrally; apically laterally flattened, dorsal surface curved ventrally, ventral surface straight.</p></tp:treatment-sec><tp:treatment-sec sec-type="Diagnosis"><title>Diagnosis</title><p>Large dark species with oviscape densely setose at base, laterally flattened, dorsal surface curved ventrally. In the key to species (<xref ref-type="bibr" rid="B2239928">Brown 2004a</xref>),  <italic><tp:taxon-name><tp:taxon-name-part taxon-name-part-type="genus">M.</tp:taxon-name-part> <tp:taxon-name-part taxon-name-part-type="species">nielsi</tp:taxon-name-part></tp:taxon-name></italic>  comes closest to  <italic><tp:taxon-name><tp:taxon-name-part taxon-name-part-type="genus">M.</tp:taxon-name-part> <tp:taxon-name-part taxon-name-part-type="species">valeria</tp:taxon-name-part></tp:taxon-name></italic>  Brown, from which it differs by the dense black setae (absent from  <italic><tp:taxon-name><tp:taxon-name-part taxon-name-part-type="genus">M.</tp:taxon-name-part> <tp:taxon-name-part taxon-name-part-type="species">valeria</tp:taxon-name-part></tp:taxon-name></italic>) and greatly compressed structure of the oviscape. It does not resemble any of the more recently described species of  <tp:taxon-name><tp:taxon-name-part taxon-name-part-type="genus">Melaloncha</tp:taxon-name-part> (<tp:taxon-name-part taxon-name-part-type="subgenus">Udamochiras</tp:taxon-name-part>)</tp:taxon-name> (<xref ref-type="bibr" rid="B2239938">Gonzalez and Brown 2004</xref>, <xref ref-type="bibr" rid="B2240013">Brown 2009</xref>, <xref ref-type="bibr" rid="B2239993">Braet 2013</xref>).</p></tp:treatment-sec><tp:treatment-sec sec-type="Etymology"><title>Etymology</title><p>Named for Niels Jensen at the request of Sara Jensen, a supporter of the Entomology Department of the Natural History Museum of Los Angeles County.</p></tp:treatment-sec><tp:treatment-sec sec-type="Distribution"><title>Distribution</title><p>Brazil</p></tp:treatment-sec><tp:treatment-sec sec-type="Ecology"><title>Ecology</title><p>Unknown, but presumably parasitoids of stingless bees like most other <italic><tp:taxon-name><tp:taxon-name-part taxon-name-part-type="genus">Melaloncha</tp:taxon-name-part></tp:taxon-name></italic>  species.</p></tp:treatment-sec><tp:treatment-sec><!--Section generated to contain objects referenced in tp:taxon-treatment.--><fig id="F2480536" position="float" orientation="portrait"><label>Figure 5.</label><caption><p>Habitus, left lateral, of <tp:taxon-name><tp:taxon-name-part taxon-name-part-type="genus">Melaloncha</tp:taxon-name-part> (<tp:taxon-name-part taxon-name-part-type="subgenus">Udamochiras</tp:taxon-name-part>) <tp:taxon-name-part taxon-name-part-type="species">nielsi</tp:taxon-name-part></tp:taxon-name> sp. n.</p></caption><graphic xmlns:xlink="http://www.w3.org/1999/xlink" xlink:href="biodiversity_data_journal-4-e7715-g005.jpg" position="float" id="oo_70726.jpg" orientation="portrait" xlink:type="simple"/></fig><fig id="F2480538" position="float" orientation="portrait"><label>Figure 6.</label><caption><p>Head, anterior, of <tp:taxon-name><tp:taxon-name-part taxon-name-part-type="genus">Melaloncha</tp:taxon-name-part> (<tp:taxon-name-part taxon-name-part-type="subgenus">Udamochiras</tp:taxon-name-part>) <tp:taxon-name-part taxon-name-part-type="species">nielsi</tp:taxon-name-part></tp:taxon-name> sp. n.</p></caption><graphic xmlns:xlink="http://www.w3.org/1999/xlink" xlink:href="biodiversity_data_journal-4-e7715-g006.jpg" position="float" id="oo_70727.jpg" orientation="portrait" xlink:type="simple"/></fig><fig id="F2480540" position="float" orientation="portrait"><label>Figure 7.</label><caption><p>Oviscape, dorsal, of <tp:taxon-name><tp:taxon-name-part taxon-name-part-type="genus">Melaloncha</tp:taxon-name-part> (<tp:taxon-name-part taxon-name-part-type="subgenus">Udamochiras</tp:taxon-name-part>) <tp:taxon-name-part taxon-name-part-type="species">nielsi</tp:taxon-name-part></tp:taxon-name> sp. n.</p></caption><graphic xmlns:xlink="http://www.w3.org/1999/xlink" xlink:href="biodiversity_data_journal-4-e7715-g007.jpg" position="float" id="oo_70729.jpg" orientation="portrait" xlink:type="simple"/></fig></tp:treatment-sec><ref-list><ref id="B2239928"><element-citation xmlns:xlink="http://www.w3.org/1999/xlink" publication-type="article" xlink:type="simple"><person-group person-group-type="author"><name name-style="western"><surname>Brown</surname><given-names>Brian V.</given-names></name></person-group><year>2004</year><article-title>Revision of the subgenus <italic><tp:taxon-name><tp:taxon-name-part taxon-name-part-type="genus">Udamochiras</tp:taxon-name-part></tp:taxon-name></italic> of <italic><tp:taxon-name><tp:taxon-name-part taxon-name-part-type="genus">Melaloncha</tp:taxon-name-part></tp:taxon-name></italic> bee-killing flies (<tp:taxon-name><tp:taxon-name-part taxon-name-part-type="order">Diptera</tp:taxon-name-part></tp:taxon-name>: <tp:taxon-name><tp:taxon-name-part taxon-name-part-type="family">Phoridae</tp:taxon-name-part></tp:taxon-name>: <tp:taxon-name><tp:taxon-name-part taxon-name-part-type="subfamily">Metopininae</tp:taxon-name-part></tp:taxon-name>)</article-title><source>Zoological Journal of the Linnean Society</source><volume>140</volume><issue>1</issue><fpage>1</fpage><lpage>42</lpage><uri xlink:type="simple">http://dx.doi.org/10.1111/j.1096-3642.2004.00086.x</uri><pub-id pub-id-type="doi">10.1111/j.1096-3642.2004.00086.x</pub-id></element-citation></ref><ref id="B2239938"><element-citation xmlns:xlink="http://www.w3.org/1999/xlink" publication-type="article" xlink:type="simple"><person-group person-group-type="author"><name name-style="western"><surname>Gonzalez</surname><given-names>Lisa</given-names></name><name name-style="western"><surname>Brown</surname><given-names>Brian V.</given-names></name></person-group><year>2004</year><article-title>New species and records of <tp:taxon-name><tp:taxon-name-part taxon-name-part-type="genus">Melaloncha</tp:taxon-name-part> (<tp:taxon-name-part taxon-name-part-type="subgenus">Udamochiras</tp:taxon-name-part>)</tp:taxon-name> bee-killing flies (<tp:taxon-name><tp:taxon-name-part taxon-name-part-type="order">Diptera</tp:taxon-name-part></tp:taxon-name>: <tp:taxon-name><tp:taxon-name-part taxon-name-part-type="family">Phoridae</tp:taxon-name-part></tp:taxon-name>).</article-title><source>Zootaxa</source><volume>730</volume><fpage>1</fpage><lpage>14</lpage></element-citation></ref><ref id="B2240013"><element-citation xmlns:xlink="http://www.w3.org/1999/xlink" publication-type="article" xlink:type="simple"><person-group person-group-type="author"><name name-style="western"><surname>Brown</surname><given-names>B. V.</given-names></name></person-group><year>2009</year><article-title>Three new species of parasitoid <tp:taxon-name><tp:taxon-name-part taxon-name-part-type="family">Phoridae</tp:taxon-name-part></tp:taxon-name> (<tp:taxon-name><tp:taxon-name-part taxon-name-part-type="order">Diptera</tp:taxon-name-part></tp:taxon-name>) from the Neotropical Region</article-title><source>Sociobiology</source><volume>54</volume><fpage>715</fpage><lpage>722</lpage></element-citation></ref><ref id="B2239993"><element-citation xmlns:xlink="http://www.w3.org/1999/xlink" publication-type="article" xlink:type="simple"><person-group person-group-type="author"><name name-style="western"><surname>Braet</surname><given-names>Y.</given-names></name></person-group><year>2013</year><article-title>First record of <tp:taxon-name><tp:taxon-name-part taxon-name-part-type="genus">Melaloncha</tp:taxon-name-part> (<tp:taxon-name-part taxon-name-part-type="subgenus">Udamochiras</tp:taxon-name-part>)</tp:taxon-name> bee-killing flies from French Guiana with description of a new species (<tp:taxon-name><tp:taxon-name-part taxon-name-part-type="order">Diptera</tp:taxon-name-part></tp:taxon-name>: <tp:taxon-name><tp:taxon-name-part taxon-name-part-type="family">Phoridae</tp:taxon-name-part></tp:taxon-name>)</article-title><source>Bulletin de la Société royale belge d’Entomologie</source><volume>149</volume><fpage>89</fpage><lpage>91</lpage></element-citation></ref></ref-list></tp:taxon-treatment>
